# Supplementary material for: Targeting NF-κB with Nanotherapy in a Mouse Model of Adult T-Cell Leukemia/Lymphoma
Source: Nanomaterials (Basel). 2021 Jun 16;11(6):1582. doi: 10.3390/nano11061582 (PMC8234599; doi:10.3390/nano11061582)
Supplement: Supplementary file 1 [file nanomaterials-11-01582-s001.zip]

Archive with 1 entries (1 files):
- nanomaterials-1245977-supplementary.pdf
